# Supplementary material for: Altered Behavioral Responses Show GABA Sensitivity in Muscleblind-Like 2-Deficient Mice: Implications for CNS Symptoms in Myotonic Dystrophy
Source: eNeuro. 2022 Oct 7;9(5):ENEURO.0218-22.2022. doi: 10.1523/ENEURO.0218-22.2022 (PMC9557336; doi:10.1523/ENEURO.0218-22.2022)
Supplement: Extended Data Figure 1-2 — Statistical results from RT-qPCR and RNA fragment analyses. Download Figure 1-2, XLS file. [file enu-eN-TNWR-0218-22-s02.xls]

## Sheet: Table 1-1
Measure	Figure	Groups (n)	Mean	Statistical test	Test statistic	P value	eta squared
Gabgr2L mRNA analysis	1B	Mbnl2 KO (19), WT (11)	1.005, 1.060	Welch's t test	t(0.99)=15.33	0.36	0.04688
	1C	Mbnl2 KO (19), WT (11)	54.13, 28.51		t(29.43)=23.11	<0.0001	0.9383
	1D	Mbnl2 KO (19), WT (11)	80.25, 41.22		t(14.70) =14.38	<0.0001	0.974
	1E	Mbnl2 KO (19), WT (11)		Spearman's correlation	r(26)=0.947	<0.0001
Gabaa-R mRNA	Extended data Figure 1-2	Mbnl2 KO (8), WT (7)- except Gabra1: Mbnl2 KO (19), WT (11)		Mixed Effect Two-way ANOVA	Receptor Genotype Receptor x Genotype	F (4.238, 58.86) = 13.08 F (1, 125) = 0.09166 F (9, 125) = 1.530	<0.0001 0.7626 0.1445	Post Hoc	Šídák's multiple comparisons test WT - Mbnl2 KO Gabra1 Gabra2 Gabra3 Gabra4 Gabra5 Gabrd Gabrb2 Gabrb3 Gabrg1 Gabrg3	Adjusted P Value 0.8594 0.8123 >0.9999 0.8739 0.9995 0.9922 0.9870 0.7258 >0.9999 0.9702
