# Supplementary material for: Altered Behavioral Responses Show GABA Sensitivity in Muscleblind-Like 2-Deficient Mice: Implications for CNS Symptoms in Myotonic Dystrophy
Source: eNeuro. 2022 Oct 7;9(5):ENEURO.0218-22.2022. doi: 10.1523/ENEURO.0218-22.2022 (PMC9557336; doi:10.1523/ENEURO.0218-22.2022)
Supplement: Extended Data Figure 2-2 — Statistical results from wire hang test and open field (distance travelled). Download Figure 2-2, XLS file. [file enu-eN-TNWR-0218-22-s04.xls]

## Sheet: Table 2-2
Measure	Figure	Groups (n)	Mean	Statistical test	Test statistic	P value	eta squared
Wire Hang Test (seconds)	2-2A	Mbnl2 KO (26), WT (16)	111.4, 98.15	Welch's t test		t(1.073)=35.57	0.5501	0.09243
		Mbnl2 KO M (14) Mbnl2 KO F (12) WT M (4) WT F (12)	Mbnl2 KO M (84.14) Mbnl2 KO F (114.5) WT M (107.8) WT F (112.7)	Mixed effects Two-way ANOVA	Sex x Genotype Sex Genotype	F (1, 38) = 0.8489 F (1, 38) = 1.632 F (1, 38) = 0.6218	0.3627 0.2092 0.4353
Open Field (meters)	2-2B	Mbnl2 KO (9), WT (15)	21.38, 26.16	Welch's t test		t(0.748)=21.98	0.4622	0.02484
		Mbnl2 KO M (6) Mbnl2 KO F (3) WT M (6) WT F (9)	Mbnl2 KO M (27.80) Mbnl2 KO F (22.87) WT M (33.83) WT F (13.07)	Mixed effects Two-way ANOVA	Sex x Genotype Sex Genotype	F (1, 20) = 1.329 F (1, 20) = 3.503 F (1, 20) = 0.07510	0.2625 0.0760 0.7869
