# Supplementary material for: Altered Behavioral Responses Show GABA Sensitivity in Muscleblind-Like 2-Deficient Mice: Implications for CNS Symptoms in Myotonic Dystrophy
Source: eNeuro. 2022 Oct 7;9(5):ENEURO.0218-22.2022. doi: 10.1523/ENEURO.0218-22.2022 (PMC9557336; doi:10.1523/ENEURO.0218-22.2022)
Supplement: Extended Data Figure 2-3 — Statistical results from sevoflurane experiment. Download Figure 2-3, XLS file. [file enu-eN-TNWR-0218-22-s05.xls]

## Sheet: Table 2-1
Measure	Figure	Groups (n)	Mean	Statistical test	Test statistic	P value	eta squared
Sevoflurane	2B	Mbnl2 KO (11), WT (19)	2.136, 2.271	Welch's t test	t(20.21)=0.2740	0.7869	0.003682
	2C	Mbnl2 KO (11), WT (19)	4.394, 5.652	Welch's t test	t(15.49)=2.23	0.0403	0.2443
			Mean (minutes)	Statistical test	Main effect or interaction	Test statistic	P value
	2B	Mbnl2 KO M (7) Mbnl2 KO F (4) WT M (12) WT F (7)	Mbnl2 KO M (2.438) Mbnl2 KO F (1.980) WT M (2.304) WT F (1.847)	Mixed effects Two-Way ANOVA	Sex Genotype	F (2, 27) = 0.5138 F (1, 27) = 0.07396	0.6039 0.7877
	2C		Mbnl2 KO M (4.050) Mbnl2 KO F (3.827) WT M (4.478) WT F (4.255)	Mixed effects Two-Way ANOVA	Sex Genotype	F (1, 17) = 0.1833 F (1, 17) = 0.1408	0.6739 0.7121
