# Supplementary material for: Altered Behavioral Responses Show GABA Sensitivity in Muscleblind-Like 2-Deficient Mice: Implications for CNS Symptoms in Myotonic Dystrophy
Source: eNeuro. 2022 Oct 7;9(5):ENEURO.0218-22.2022. doi: 10.1523/ENEURO.0218-22.2022 (PMC9557336; doi:10.1523/ENEURO.0218-22.2022)
Supplement: Extended Data Figure 3-1 — Statistical results from diazepam experiment. No significant difference in LORR metrics between WT and Mbnl2 KO mice administered THIP. Mbnl2 and WT mice were administered 30 mg/kg of THIP (intraperitoneal). A, No propensity for Mbnl2 KO (N = 6) mice to LORR at higher rate compared to WT [N = 8 mice; X2 (1, N = 23) = 1.245, p = 0.26]. B–D, No significant difference in LORR latency, RORR, or LORR duration between genotypes (t(0.949) = 6.588, p = 0.38, Welch’s t test; t(0.793) = 11.03, p = 0. 0.39, Welch’s t test; t(0.742) = 10.16, p = 0.48, Welch’s t test). Download Figure 3-1, XLS file. [file enu-eN-TNWR-0218-22-s06.xls]

## Sheet: Table 3-1
Measure	Figure	Groups (n)	Statistical test	Test statistic	P value	z
Diazepam	3A	Mbnl2 KO Success (25) Mbnl2 KO Fail (13) WT Success (12) WT Fail (13)	Chi-square	X2= (1,N=37) = 4.74	0.0294	2.178
			Mean (s)	Statistical test	Test statistic	P value	eta squared
	3B	Mbnl2 KO (23), WT (12)	17.25,15.21	Welch's t test	t(34) = 1.07	0.2936	0.04047
	3C		39.61, 32.86		t(17.83) = 1.42	0.1729	0.1016
	3D		44.52, 35.33		t(24.30)=1.81	0.0825	0.1189
			Mean (minutes)	Statistical test	Main effect or interaction	Test statistic	P value
	3B	Mbnl2 KO M (10) Mbnl2 KO F (13) WT M (2) WT F (10)	Mbnl2 KO M (13.35) Mbnl2 KO F (16.63) WT M (19.00) WT F (16.90)	Mixed effects Two-Way ANOVA	Sex x Genotype Sex Genotype	F (1, 31) = 1.135 F (1, 31) = 0.05454 F (1, 31) = 1.367	0.2948 0.8169 0.2513
	3C		Mbnl2 KO M (32.94) Mbnl2 KO F (32.80) WT M (41.54) WT F (39.22)		Sex x Genotype Sex Genotype	F (1, 31) = 0.03844 F (1, 31) = 0.04888 F (1, 31) = 1.826	0.8458 0.8265 0.1863
	3D		Mbnl2 KO M (37.45) Mbnl2 KO F (34.09) WT M (43.54) WT F (44.72)		Sex x Genotype Sex Genotype	F (1, 27) = 0.1214 F (1, 27) = 0.02815 F (1, 27) = 1.644	0.7302 0.8680 0.2106
