# Supplementary material for: Altered Behavioral Responses Show GABA Sensitivity in Muscleblind-Like 2-Deficient Mice: Implications for CNS Symptoms in Myotonic Dystrophy
Source: eNeuro. 2022 Oct 7;9(5):ENEURO.0218-22.2022. doi: 10.1523/ENEURO.0218-22.2022 (PMC9557336; doi:10.1523/ENEURO.0218-22.2022)
Supplement: Extended Data Figure 4-2 — Statistical results from zolpidem experiment. Download Figure 4-2, XLS file. [file enu-eN-TNWR-0218-22-s08.xls]

## Sheet: Figures 1-4
Measure	Figure	Groups (n)	Statistical test	Test statistic	P value	z
Zolpidem	4A	Mbnl2 KO Success (12) Mbnl2 KO Fail (0) WT Success (11) WT Fail (0)	Chi-square	Chi-square analysis impossible
			Mean (s)	Statistical test	Test statistic	P value	eta squared
	4B	Mbnl2 KO (12), WT (11)	7.404, 5.973	Welch's t test	t(19.62)=0.646	0.5209	0.06467
	4C		20.92, 27.87		t(2.03)=19.60	0.0513	0.1749
	4C		15.86, 27.10		t(2.133)=18.24	0.0491	0.311
	4B	Mbnl2 KO M (4) Mbnl2 KO F (7) WT M (6) WT F (6)	Mean (s)	Statistical test	Main effect or interaction	Test statistic	P value
			Mbnl2 KO M (6.000) Mbnl2 KO F (6.822) WT M (6.563) WT F (7.003)	Mixed effects Two-Way ANOVA	Sex x Genotype Sex Genotype	F (1, 19) = 0.005882 F (1, 19) = 0.1715 F (1, 19) = 0.1263	0.9397 0.6834 0.7263
	4C		Mbnl2 KO M (24.35) Mbnl2 KO F (31.65) WT M (19.65) WT F (21.26)		Sex x Genotype Sex Genotype	F (1, 19) = 0.7299 F (1, 19) = 1.787 F (1, 19) = 5.123	0.4036 0.1971 0.0355
	4D		Mbnl2 KO M () Mbnl2 KO F () WT M () WT F ()		Sex x Genotype Sex Genotype	F (1, 19) = 0.5536 F (1, 19) = 1.126 F (1, 19) = 4.705	0.4659 0.3020 0.0430
