# Supplementary material for: Altered Behavioral Responses Show GABA Sensitivity in Muscleblind-Like 2-Deficient Mice: Implications for CNS Symptoms in Myotonic Dystrophy
Source: eNeuro. 2022 Oct 7;9(5):ENEURO.0218-22.2022. doi: 10.1523/ENEURO.0218-22.2022 (PMC9557336; doi:10.1523/ENEURO.0218-22.2022)
Supplement: Extended Data Figure 4-3 — Statistical results from THIP experiment. Download Figure 4-3, XLS file. [file enu-eN-TNWR-0218-22-s09.xls]

## Sheet: Figures 1-4
THIP LORR		Groups (n)	Statistical test	Test statistic	P value	z
	3-1A	Mbnl2 KO Success (6) Mbnl2 KO Fail (6) WT Success (8) WT Fail (3)	Chi-square	X2= (1,N=23) = 1.245	0.2646	1.116
	3-1B	Mbnl2 KO (), WT ()	Mean (s)	Statistical test	Test statistic	P value	eta squared
			9.906, 12.69	Welch's t test	t(0.949) = 6.588	0.376	0.1296
	3-1C		31.75, 41.74		t(0.793) = 11.03	0.398	0.398
	3-1D		41.67, 51.10		t(0.742)=10.16	0.475	0.2587
			Mean (minutes)	Statistical test	Main effect or interaction	Test statistic	P value
	3-1B	Mbnl2 KO M (3) Mbnl2 KO F (3) WT M (4) WT F (4)	Mbnl2 KO M (10.64) Mbnl2 KO F (14.75) WT M (7.865) WT F (11.97)	Mixed effects Two-Way ANOVA	Sex Genotype	F (1, 11) = 3.029 F (1, 11) = 1.356	0.1096 0.2688
	3-1C		Mbnl2 KO M (49.15) Mbnl2 KO F (34.34) WT M (39.16) WT F (24.35)		Sex Genotype	F (1, 11) = 1.847 F (1, 11) = 0.8232	0.2013 0.3837
	3-1D		Mbnl2 KO M (59.79) Mbnl2 KO F (49.08) WT M (47.02) WT F (36.32)		Sex Genotype	F (1, 11) = 0.9511 F (1, 11) = 1.325	0.3504 0.2741
