# Supplementary material for: Altered Behavioral Responses Show GABA Sensitivity in Muscleblind-Like 2-Deficient Mice: Implications for CNS Symptoms in Myotonic Dystrophy
Source: eNeuro. 2022 Oct 7;9(5):ENEURO.0218-22.2022. doi: 10.1523/ENEURO.0218-22.2022 (PMC9557336; doi:10.1523/ENEURO.0218-22.2022)
Supplement: Extended Data Figure 5-4 — Statistical results from sleep and flumazenil experiment. Download Figure 5-4, XLS file. [file enu-eN-TNWR-0218-22-s13.xls]

## Sheet: Table 5-1
Measure	Figure	Groups (n)	Mean	Statistical test	Test statistic	P value	eta squared
Baseline sleep deficit	5A (distance travelled, meters)	Mbnl2 KO (14), WT (18)	53.52,153.3	Welch's t-test	t(3.02)=24.36	0.0057	0.2735
	5A (immobility, seconds)		7372, 5144	Welch's t-test	t(2.36)=31.99	0.0242	0.149
	5A (distance travelled, meters)	Mbnl2 KO M (5) Mbnl2 KO F (9) WT M (8) WT F (10)	Mbnl2 KO M (75.79) Mbnl2 KO F (41.15) WT M (163.4) WT F (143.2)	Mixed effects Two-Way ANOVA	Sex x Genotype Sex Genotype	F (1, 28) = 0.03636 F (1, 28) = 0.5259 F (1, 28) = 6.291	0.8501 0.4744 0.0182
	5A (immobility, seconds)		Mbnl2 KO M (6668) Mbnl2 KO F (7724) WT M (4992) WT F (5255)	Mixed effects Two-Way ANOVA	Sex x Genotype Sex Genotype	F (1, 30) = 0.1479 F (1, 30) = 0.4099 F (1, 30) = 4.047	0.7033 0.5269 0.0533
Flumazenil (immobility)	5A (distance travelled, meters)	Mbnl2 KO M (3) Mbnl2 KO F (8) WT M (7) WT F (4)	Mbnl2 KO M (10631) Mbnl2 KO F (11646) WT M (5896) WT F (11138)	Mixed effects Two-Way RM ANOVA	Sex x Genotype Sex Genotype	F (1, 20) = 1.051 F (1, 20) = 2.302 F (1, 20) = 1.617	0.3176 0.1448 0.2181
		Groups (n)	Hour 1 mean (s)	Hour 2 mean (s)	Hour 3 mean (s)	Hour 4 mean (s)	Statistical test	Main effect or interaction	Test statistic	P value	Post hoc test					Adjusted pvalue
	5C (immobility, seconds)	Mbnl2 KO (11) WT (13)	Mbnl2 KO Vehicle (830.5) Mbnl2 KO Flumazenil (1197) WT Vehicle (657.3) WT Flumazenil (1287)	Mbnl2 KO Vehicle (1919) Mbnl2 KO Flumazenil (1716) WT Vehicle (1484) WT Flumazenil (1712)	Mbnl2 KO Vehicle (2193) Mbnl2 KO Flumazenil (1518) WT Vehicle (1862) WT Flumazenil (2034)	Mbnl2 KO Vehicle (2165) Mbnl2 KO Flumazenil (1520) WT Vehicle (1661) WT Flumazenil (2779)	Mixed effects Three-Way ANOVA	Time Genotype Treatment Time x Genotype Time x Treatment Genotype x Treatment Time x Genotype x Treatment	F (3, 30) = 13.14 F (1, 10)=0.09643 F (1, 10) = 0.1665 F (3, 30) = 1.396 F (3, 30) = 1.758 F (1, 10) = 6.398 F (3, 28) = 2.890	<0.0001 0.7625 0.6919 0.2633 0.1764 0.0299 0.0530	Tukey's Multiple Comparison's Test	Hour 1:WT/Vehicle vs. Hour 1:WT/FLZ				0.9855
		Groups (n)	Mean (s)	Statistical test	Test statistic	P value	partial eta squared					Hour 1:WT/Vehicle vs. Hour 1:MBNL2KO/Vehicle				>0.9999
	Figure 5-1	Mbnl2 KO (11), WT (13)	-458.2, 488.5	Paired T-test	t(3)=3.18	0.0498	0.772					Hour 1:WT/Vehicle vs. Hour 1:MBNL2KO/FLZ				0.9974
												Hour 1:WT/Vehicle vs. Hour 2:WT/Vehicle				0.4195
												Hour 1:WT/Vehicle vs. Hour 2:WT/FLZ				0.5671
												Hour 1:WT/Vehicle vs. Hour 2:MBNL2KO/Vehicle				0.0661
												Hour 1:WT/Vehicle vs. Hour 2:MBNL2KO/FLZ				0.5606
												Hour 1:WT/Vehicle vs. Hour 3:WT/Vehicle				0.0241
												Hour 1:WT/Vehicle vs. Hour 3:WT/FLZ				0.1467
												Hour 1:WT/Vehicle vs. Hour 3:MBNL2KO/Vehicle				0.0064
												Hour 1:WT/Vehicle vs. Hour 3:MBNL2KO/FLZ				0.851
												Hour 1:WT/Vehicle vs. Hour 4:WT/Vehicle				0.1365
												Hour 1:WT/Vehicle vs. Hour 4:WT/FLZ				0.0008
												Hour 1:WT/Vehicle vs. Hour 4:MBNL2KO/Vehicle				0.0083
												Hour 1:WT/Vehicle vs. Hour 4:MBNL2KO/FLZ				0.863
												Hour 1:WT/FLZ vs. Hour 1:MBNL2KO/Vehicle				0.9996
												Hour 1:WT/FLZ vs. Hour 1:MBNL2KO/FLZ				>0.9999
												Hour 1:WT/FLZ vs. Hour 2:WT/Vehicle				>0.9999
												Hour 1:WT/FLZ vs. Hour 2:WT/FLZ				0.9934
												Hour 1:WT/FLZ vs. Hour 2:MBNL2KO/Vehicle				0.9878
												Hour 1:WT/FLZ vs. Hour 2:MBNL2KO/FLZ				0.9985
												Hour 1:WT/FLZ vs. Hour 3:WT/Vehicle				0.9952
												Hour 1:WT/FLZ vs. Hour 3:WT/FLZ				0.5959
												Hour 1:WT/FLZ vs. Hour 3:MBNL2KO/Vehicle				0.7953
												Hour 1:WT/FLZ vs. Hour 3:MBNL2KO/FLZ				>0.9999
												Hour 1:WT/FLZ vs. Hour 4:WT/Vehicle				>0.9999
												Hour 1:WT/FLZ vs. Hour 4:WT/FLZ				0.0018
												Hour 1:WT/FLZ vs. Hour 4:MBNL2KO/Vehicle				0.8301
												Hour 1:WT/FLZ vs. Hour 4:MBNL2KO/FLZ				>0.9999
												Hour 1:MBNL2KO/Vehicle vs. Hour 1:MBNL2KO/FLZ				>0.9999
												Hour 1:MBNL2KO/Vehicle vs. Hour 2:WT/Vehicle				0.9207
												Hour 1:MBNL2KO/Vehicle vs. Hour 2:WT/FLZ				0.826
												Hour 1:MBNL2KO/Vehicle vs. Hour 2:MBNL2KO/Vehicle				0.0696
												Hour 1:MBNL2KO/Vehicle vs. Hour 2:MBNL2KO/FLZ				0.8212
												Hour 1:MBNL2KO/Vehicle vs. Hour 3:WT/Vehicle				0.2892
												Hour 1:MBNL2KO/Vehicle vs. Hour 3:WT/FLZ				0.3365
												Hour 1:MBNL2KO/Vehicle vs. Hour 3:MBNL2KO/Vehicle				0.0048
												Hour 1:MBNL2KO/Vehicle vs. Hour 3:MBNL2KO/FLZ				0.9735
												Hour 1:MBNL2KO/Vehicle vs. Hour 4:WT/Vehicle				0.659
												Hour 1:MBNL2KO/Vehicle vs. Hour 4:WT/FLZ				0.0034
												Hour 1:MBNL2KO/Vehicle vs. Hour 4:MBNL2KO/Vehicle				0.0064
												Hour 1:MBNL2KO/Vehicle vs. Hour 4:MBNL2KO/FLZ				0.9763
												Hour 1:MBNL2KO/FLZ vs. Hour 2:WT/Vehicle				>0.9999
												Hour 1:MBNL2KO/FLZ vs. Hour 2:WT/FLZ				0.9899
												Hour 1:MBNL2KO/FLZ vs. Hour 2:MBNL2KO/Vehicle				0.96
												Hour 1:MBNL2KO/FLZ vs. Hour 2:MBNL2KO/FLZ				0.9592
												Hour 1:MBNL2KO/FLZ vs. Hour 3:WT/Vehicle				0.9804
												Hour 1:MBNL2KO/FLZ vs. Hour 3:WT/FLZ				0.6486
												Hour 1:MBNL2KO/FLZ vs. Hour 3:MBNL2KO/Vehicle				0.6642
												Hour 1:MBNL2KO/FLZ vs. Hour 3:MBNL2KO/FLZ				0.9997
												Hour 1:MBNL2KO/FLZ vs. Hour 4:WT/Vehicle				0.9996
												Hour 1:MBNL2KO/FLZ vs. Hour 4:WT/FLZ				0.0058
												Hour 1:MBNL2KO/FLZ vs. Hour 4:MBNL2KO/Vehicle				0.7073
												Hour 1:MBNL2KO/FLZ vs. Hour 4:MBNL2KO/FLZ				0.9998
												Hour 2:WT/Vehicle vs. Hour 2:WT/FLZ				>0.9999
												Hour 2:WT/Vehicle vs. Hour 2:MBNL2KO/Vehicle				0.9945
												Hour 2:WT/Vehicle vs. Hour 2:MBNL2KO/FLZ				>0.9999
												Hour 2:WT/Vehicle vs. Hour 3:WT/Vehicle				0.9981
												Hour 2:WT/Vehicle vs. Hour 3:WT/FLZ				0.9971
												Hour 2:WT/Vehicle vs. Hour 3:MBNL2KO/Vehicle				0.8598
												Hour 2:WT/Vehicle vs. Hour 3:MBNL2KO/FLZ				>0.9999
												Hour 2:WT/Vehicle vs. Hour 4:WT/Vehicle				>0.9999
												Hour 2:WT/Vehicle vs. Hour 4:WT/FLZ				0.2452
												Hour 2:WT/Vehicle vs. Hour 4:MBNL2KO/Vehicle				0.8929
												Hour 2:WT/Vehicle vs. Hour 4:MBNL2KO/FLZ				>0.9999
												Hour 2:WT/FLZ vs. Hour 2:MBNL2KO/Vehicle				>0.9999
												Hour 2:WT/FLZ vs. Hour 2:MBNL2KO/FLZ				>0.9999
												Hour 2:WT/FLZ vs. Hour 3:WT/Vehicle				>0.9999
												Hour 2:WT/FLZ vs. Hour 3:WT/FLZ				0.9997
												Hour 2:WT/FLZ vs. Hour 3:MBNL2KO/Vehicle				0.9994
												Hour 2:WT/FLZ vs. Hour 3:MBNL2KO/FLZ				>0.9999
												Hour 2:WT/FLZ vs. Hour 4:WT/Vehicle				>0.9999
												Hour 2:WT/FLZ vs. Hour 4:WT/FLZ				0.1073
												Hour 2:WT/FLZ vs. Hour 4:MBNL2KO/Vehicle				0.9997
												Hour 2:WT/FLZ vs. Hour 4:MBNL2KO/FLZ				>0.9999
												Hour 2:MBNL2KO/Vehicle vs. Hour 2:MBNL2KO/FLZ				>0.9999
												Hour 2:MBNL2KO/Vehicle vs. Hour 3:WT/Vehicle				>0.9999
												Hour 2:MBNL2KO/Vehicle vs. Hour 3:WT/FLZ				>0.9999
												Hour 2:MBNL2KO/Vehicle vs. Hour 3:MBNL2KO/Vehicle				>0.9999
												Hour 2:MBNL2KO/Vehicle vs. Hour 3:MBNL2KO/FLZ				>0.9999
												Hour 2:MBNL2KO/Vehicle vs. Hour 4:WT/Vehicle				>0.9999
												Hour 2:MBNL2KO/Vehicle vs. Hour 4:WT/FLZ				0.8655
												Hour 2:MBNL2KO/Vehicle vs. Hour 4:MBNL2KO/Vehicle				>0.9999
												Hour 2:MBNL2KO/Vehicle vs. Hour 4:MBNL2KO/FLZ				>0.9999
												Hour 2:MBNL2KO/FLZ vs. Hour 3:WT/Vehicle				>0.9999
												Hour 2:MBNL2KO/FLZ vs. Hour 3:WT/FLZ				>0.9999
												Hour 2:MBNL2KO/FLZ vs. Hour 3:MBNL2KO/Vehicle				0.9994
												Hour 2:MBNL2KO/FLZ vs. Hour 3:MBNL2KO/FLZ				>0.9999
												Hour 2:MBNL2KO/FLZ vs. Hour 4:WT/Vehicle				>0.9999
												Hour 2:MBNL2KO/FLZ vs. Hour 4:WT/FLZ				0.2782
												Hour 2:MBNL2KO/FLZ vs. Hour 4:MBNL2KO/Vehicle				0.9997
												Hour 2:MBNL2KO/FLZ vs. Hour 4:MBNL2KO/FLZ				>0.9999
												Hour 3:WT/Vehicle vs. Hour 3:WT/FLZ				>0.9999
												Hour 3:WT/Vehicle vs. Hour 3:MBNL2KO/Vehicle				0.9997
												Hour 3:WT/Vehicle vs. Hour 3:MBNL2KO/FLZ				>0.9999
												Hour 3:WT/Vehicle vs. Hour 4:WT/Vehicle				>0.9999
												Hour 3:WT/Vehicle vs. Hour 4:WT/FLZ				0.8001
												Hour 3:WT/Vehicle vs. Hour 4:MBNL2KO/Vehicle				>0.9999
												Hour 3:WT/Vehicle vs. Hour 4:MBNL2KO/FLZ				>0.9999
												Hour 3:WT/FLZ vs. Hour 3:MBNL2KO/Vehicle				>0.9999
												Hour 3:WT/FLZ vs. Hour 3:MBNL2KO/FLZ				0.9733
												Hour 3:WT/FLZ vs. Hour 4:WT/Vehicle				>0.9999
												Hour 3:WT/FLZ vs. Hour 4:WT/FLZ				0.649
												Hour 3:WT/FLZ vs. Hour 4:MBNL2KO/Vehicle				>0.9999
												Hour 3:WT/FLZ vs. Hour 4:MBNL2KO/FLZ				0.9921
												Hour 3:MBNL2KO/Vehicle vs. Hour 3:MBNL2KO/FLZ				0.9726
												Hour 3:MBNL2KO/Vehicle vs. Hour 4:WT/Vehicle				0.9864
												Hour 3:MBNL2KO/Vehicle vs. Hour 4:WT/FLZ				0.9951
												Hour 3:MBNL2KO/Vehicle vs. Hour 4:MBNL2KO/Vehicle				>0.9999
												Hour 3:MBNL2KO/Vehicle vs. Hour 4:MBNL2KO/FLZ				0.9811
												Hour 3:MBNL2KO/FLZ vs. Hour 4:WT/Vehicle				>0.9999
												Hour 3:MBNL2KO/FLZ vs. Hour 4:WT/FLZ				0.0813
												Hour 3:MBNL2KO/FLZ vs. Hour 4:MBNL2KO/Vehicle				0.9847
												Hour 3:MBNL2KO/FLZ vs. Hour 4:MBNL2KO/FLZ				>0.9999
												Hour 4:WT/Vehicle vs. Hour 4:WT/FLZ				0.4666
												Hour 4:WT/Vehicle vs. Hour 4:MBNL2KO/Vehicle				0.9783
												Hour 4:WT/Vehicle vs. Hour 4:MBNL2KO/FLZ				>0.9999
												Hour 4:WT/FLZ vs. Hour 4:MBNL2KO/Vehicle				0.9917
												Hour 4:WT/FLZ vs. Hour 4:MBNL2KO/FLZ				0.0649
												Hour 4:MBNL2KO/Vehicle vs. Hour 4:MBNL2KO/FLZ				0.9843
